# Supplementary material for: Environmental and Food Safety Assessment of Pre-Harvest Activities in Local Small-Scale Fruit and Vegetable Farms in Northwest Portugal: Hazard Identification and Compliance with Good Agricultural Practices (GAPs)
Source: Foods. 2025 Jun 18;14(12):2129. doi: 10.3390/foods14122129 (PMC12191982; doi:10.3390/foods14122129)
Supplement: Supplementary file 1 [file foods-14-02129-s001.zip]

Archive with 1 entries (1 files):
- foods-3624565-supplementary.pdf
